# Supplementary material for: Controllable Preparation of Highly Crystalline Sulfur-Doped Π-Conjugated Polyimide Hollow Nanoshell for Enhanced Photocatalytic Performance
Source: Polymers (Basel). 2023 Feb 11;15(4):903. doi: 10.3390/polym15040903 (PMC9964284; doi:10.3390/polym15040903)
Supplement: Supplementary file 1 [file polymers-15-00903-s001.zip]

Archive with 1 entries (1 files):
- polymers-2141688-supplementary.pdf
